# Supplementary material for: Outdoor environmental comfort evaluation for retail planning in a tropical business district using Integrated Environmental Modeller
Source: PLoS One. 2023 Mar 3;18(3):e0282106. doi: 10.1371/journal.pone.0282106 (PMC9983900; doi:10.1371/journal.pone.0282106)
Supplement: S1 File — (ZIP) [file pone.0282106.s001.zip]

Archive with 4 entries (4 files):
- Fig1_Asphalt.stl
- Fig1_Concrete.stl
- Fig1_Grass.stl
- Fig1_Water.stl
